# Supplementary material for: Reformulating Bread Using Sprouted Pseudo-cereal Grains to Enhance Its Nutritional Value and Sensorial Attributes
Source: Foods. 2022 May 24;11(11):1541. doi: 10.3390/foods11111541 (PMC9180012; doi:10.3390/foods11111541)
Supplement: Supplementary file 1 [file foods-11-01541-s001.zip]

Archive with 1 entries (1 files):
- foods-1743090-supplementary.pdf
